# Supplementary material for: A role for ascorbate conjugates of (+)-catechin in proanthocyanidin polymerization
Source: Nat Commun. 2022 Jun 14;13:3425. doi: 10.1038/s41467-022-31153-2 (PMC9197940; doi:10.1038/s41467-022-31153-2)
Supplement: Supplementary file 4 — Source Data [file 41467_2022_31153_MOESM4_ESM.xlsx]

## Sheet: Figure 2
Figure 2e
		A550			A550 substrated by the blank			Concentration (mM) calculated from the standard curve y = 2.1292x - 0.231			Concentration (mM) corrected by the dilution factor 20			Molar amount in 1 mL extracts (mmol)			Concentration (mg/g fresh weight)			Concentration (μmol/g fresh weight)			Ave.	S.D.
		Replicate 1	Replicate 2	Replicate 3	Replicate 1	Replicate 2	Replicate 3	Replicate 1	Replicate 2	Replicate 3	Replicate 1	Replicate 2	Replicate 3	Replicate 1	Replicate 2	Replicate 3	Replicate 1	Replicate 2	Replicate 3	Replicate 1	Replicate 2	Replicate 3
	ans-4	0.183	0.179	0.182	0.145	0.141	0.144	0.077734	0.0692172	0.0756048	1.55468	1.38434	1.5121	0.00155468	0.00138434	0.0015121	8.99413	8.00871	8.74778	15.5468	13.8434	15.121	14.8371	0.886457
	WT	0.194	0.195	0.187	0.156	0.157	0.149	0.101155	0.103284	0.0862508	2.0231	2.06569	1.72502	0.0020231	0.00206569	0.00172502	11.7041	11.9504	9.97956	20.231	20.6569	17.2502	19.3794	1.85619

## Sheet: Figure 6
Figure 6b
		Compounds	Peak area			Concentration (μM) calculated from the standard curve y = 2E-05x + 0.0131 for AsA-C or y = 7E-05x - 0.0198 for Cys-C			Concentration (μM) corrected by the dilution factor 2			mDP			Ave.	S.D.
			Replicate 1	Replicate 2	Replicate 3	Replicate 1	Replicate 2	Replicate 3	Replicate 1	Replicate 2	Replicate 3	Replicate 1	Replicate 2	Replicate 3
	ans-4	AsA-C_after_lysis	209786	213486	231470	4.20881	4.28282	4.64251	8.41763	8.56564	9.28501	5.16808	4.97788	4.86882	5.00493	0.151452
		Free_Cys-C	8162.28	8478.54	8737.79	0.55156	0.573698	0.591845	1.10312	1.1474	1.18369
		Cys-C_after_lysis	198646	190675	199002	13.8854	13.3274	13.9104	27.7708	26.6548	27.8207
		Compounds	Peak area			Concentration (μM) calculated from the standard curve y = 0.0002x - 2.4287 for C/EC or y = 7E-05x - 0.0198 for Cys-C/Cys-EC			Concentration (μM) corrected by the dilution factor 2 for C/EC and 20 for Cys-EC			mDP			Ave.	S.D.
			Replicate 1	Replicate 2	Replicate 3	Replicate 1	Replicate 2	Replicate 3	Replicate 1	Replicate 2	Replicate 3	Replicate 1	Replicate 2	Replicate 3
	WT	Free_EC	174146	171698	168895	32.4004	31.9109	31.3503	64.8008	63.8218	62.7007	9.42544	10.4656	8.9971	9.62939	0.755213
		EC_after_lysis	222680	208700	230017	42.1073	39.3113	43.5747	84.2146	78.6226	87.1494
		C_affter_lysis	75277.6	71691.1	76994	12.6268	11.9095	12.9701	25.2536	23.819	25.9402
		Free_Cys-EC	476.57	512.49	509.82	NA	NA	NA	NA	NA	NA
		Cys-EC_after_lysis	269099	261398	288115	18.8171	18.2781	20.1483	376.342	365.561	402.965
						Note: NA: not available. Trace level of the abundance was below the quantification limit of the current LC/MS equipment
Figure 6c
		Compounds	Peak area			Concentration (μM) calculated from the standard curve y = 2E-05x + 0.0131 for AsA-C or y = 7E-05x - 0.0198 for Cys-C/Cys-EC			Concentration (μM) corrected by the dilution factor 2			Molar amount in 1 mL extracts (μmol)			Concentration (μmol/g fresh weight)			Ave.	S.D.
			Replicate 1	Replicate 2	Replicate 3	Replicate 1	Replicate 2	Replicate 3	Replicate 1	Replicate 2	Replicate 3	Replicate 1	Replicate 2	Replicate 3	Replicate 1	Replicate 2	Replicate 3
	Soluble extracts	Free_AsA-C	182635	186965	191027	3.66581	3.7524	3.83365	7.33161	7.5048	7.6673	0.00733161	0.0075048	0.0076673	0.0733161	0.075048	0.076673	0.0750124	0.00167871
		Free_Cys-C	8162.28	8478.54	8737.79	0.55156	0.573698	0.591845	1.10312	1.1474	1.18369	0.00110312	0.0011474	0.00118369	0.0110312	0.011474	0.0118369	0.0114474	0.000403515
		AsA-C_after_lysis	209786	213486	231470	4.20881	4.28282	4.64251	8.41763	8.56564	9.28501	0.00841763	0.00856564	0.00928501	0.0841763	0.0856564	0.0928501	0.087561	0.00463997
		Compound	Concentration (μmol/g fresh weight), [AsA-C_after_lysis in soluble extracts] - [Free_AsA-C]			Ave.	S.D.
			Replicate 1	Replicate 2	Replicate 3
	Soluble extracts	AsA-C_released from soluble polymers	0.0108602	0.0106084	0.0161772	0.0125486	0.00314496
		Compound	Peak area			Concentration (μM) calculated from the standard curve y = 2E-05x + 0.0131 for AsA-C			Concentration (μM) corrected by the dilution factor 4			Molar amount in 1.5 mL extracts (μmol)			Concentration (μmol/g fresh weight)			Ave.	S.D.
			Replicate 1	Replicate 2	Replicate 3	Replicate 1	Replicate 2	Replicate 3	Replicate 1	Replicate 2	Replicate 3	Replicate 1	Replicate 2	Replicate 3	Replicate 1	Replicate 2	Replicate 3
	Insoluble fraction	AsA-C_after_lysis	31008.9	36742.3	39822.4	0.633279	0.747945	0.809549	2.53312	2.99178	3.23819	0.00379967	0.00448767	0.00485729	0.0379967	0.0448767	0.0485729	0.0438155	0.00536737

## Sheet: Figure 8
Figure 8e
	Compounds	Reaction groups	Peak area			Ratio of peak area between EC + AsA-C-C and EC + AsA-C			Ave.	S.D.
			Replicate 1	Replicate 2	Replicate 3	Replicate 1	Replicate 2	Replicate 3
	Procyanidin dimer	EC + AsA-C	2.32887e+06	2.39814e+06	2.2143e+06	0.184684	0.204789	0.152375	0.180616	0.0264425
		EC + AsA-C-C	430105	491114	337405
	Procyanidin trimer	EC + AsA-C	187280	182973	194857	15.0066	17.1367	14.5284	15.5573	1.38861
		EC + AsA-C-C	2.81044e+06	3.13557e+06	2.83096e+06
	Procyanidin tetramer	EC + AsA-C	348806	339795	357259	0.200748	0.15435	0.10357	0.152889	0.0486055
		EC + AsA-C-C	70022.2	52447.3	37001.3
	Procyanidin pentamer	EC + AsA-C	3540.94	3463.75	3585.74	18.9158	21.1541	20.0898	20.0532	1.11958
		EC + AsA-C-C	66979.7	73272.4	72036.9

## Sheet: Figure 9
Figure 9a								Figure 9b
		AsA-C (463.1 -> 175) peak area on UHPLC-QqQ			Ave.	S.D.				AsA-C (463.1 -> 175) peak area on UHPLC-QqQ			Ave.	S.D.
		Replicate 1	Replicate 2	Replicate 3						Replicate 1	Replicate 2	Replicate 3
	EL 31	6212.29	7081.36	6864.18	6719.28	452.292			EL 31	13190.8	10856.7	9058.45	11035.3	2071.95
	EL 33	3333.9	4051.38	4695.51	4026.93	681.134			EL 33	7215.83	6287.32	4041.72	5848.29	1631.96
	EL 35	1454.85	1540.1	1916.1	1637.02	245.423			EL 35	1631	1670.54	1411.31	1570.95	139.659
	EL 35.5	1425.63	1088.42	1136.84	1216.96	182.325			EL 35.5	1667.7	1889.82	1441.43	1666.32	224.198
	EL 36	806.47	1041.6	704.07	850.713	173.06			EL 36	1268.19	1208.45	931.69	1136.11	179.535
	Tukey's multiple comparisons test	Mean Diff.	95.00% CI of diff.	Significant?	Summary	Adjusted P Value			Tukey's multiple comparisons test	Mean Diff.	95.00% CI of diff.	Significant?	Summary	Adjusted P Value
	EL 31 vs. EL 33	2692	1623 to 3762	Yes	****	<0.0001			EL 31 vs. EL 33	5187	1994 to 8380	Yes	**	0.0023
	EL 31 vs. EL 35	5082	4013 to 6152	Yes	****	<0.0001			EL 31 vs. EL 35	9464	6272 to 12657	Yes	****	<0.0001
	EL 31 vs. EL 35.5	5502	4433 to 6572	Yes	****	<0.0001			EL 31 vs. EL 35.5	9369	6176 to 12562	Yes	****	<0.0001
	EL 31 vs. EL 36	5869	4799 to 6938	Yes	****	<0.0001			EL 31 vs. EL 36	9899	6707 to 13092	Yes	****	<0.0001
	EL 33 vs. EL 35	2390	1320 to 3459	Yes	***	0.0002			EL 33 vs. EL 35	4277	1085 to 7470	Yes	**	0.009
	EL 33 vs. EL 35.5	2810	1741 to 3879	Yes	****	<0.0001			EL 33 vs. EL 35.5	4182	989.3 to 7375	Yes	*	0.0104
	EL 33 vs. EL 36	3176	2107 to 4246	Yes	****	<0.0001			EL 33 vs. EL 36	4712	1519 to 7905	Yes	**	0.0047
	EL 35 vs. EL 35.5	420.1	-649.4 to 1489	No	ns	0.7014			EL 35 vs. EL 35.5	-95.37	-3288 to 3097	No	ns	>0.9999
	EL 35 vs. EL 36	786.3	-283.1 to 1856	No	ns	0.1869			EL 35 vs. EL 36	434.8	-2758 to 3628	No	ns	0.9903
	EL 35.5 vs. EL 36	366.3	-703.2 to 1436	No	ns	0.7895			EL 35.5 vs. EL 36	530.2	-2662 to 3723	No	ns	0.9799
		AsA-C-C (751 -> 287) peak area on UHPLC-QqQ			Ave.	S.D.				AsA-C-C (751 -> 287) peak area on UHPLC-QqQ			Ave.	S.D.
		Replicate 1	Replicate 2	Replicate 3						Replicate 1	Replicate 2	Replicate 3
	EL 31	123.43	126.9	102.16	117.497	13.3948			EL 31	465.78	388.52	297.22	383.84	84.3774
	EL 33	40.6	37.4	50.21	42.7367	6.66694			EL 33	235.57	249.42	144.78	209.923	56.8392
	EL 35	40.46	35.74	53.63	43.2767	9.27164			EL 35	45.29	48.88	54.8	49.6567	4.80234
	EL 35.5	23.63	21.48	24.86	23.3233	1.71074			EL 35.5	52.75	42.77	43.31	46.2767	5.61257
	EL 36	n.d.	n.d.	n.d.	NA	NA			EL 36	43.42	43.16	32.54	39.7067	6.20788
	Tukey's multiple comparisons test	Mean Diff.	95.00% CI of diff.	Significant?	Summary	Adjusted P Value			Tukey's multiple comparisons test	Mean Diff.	95.00% CI of diff.	Significant?	Summary	Adjusted P Value
	EL 31 vs. EL 33	74.76	51.64 to 97.88	Yes	****	<0.0001			EL 31 vs. EL 33	173.9	51.11 to 296.7	Yes	**	0.0062
	EL 31 vs. EL 35	74.22	51.10 to 97.34	Yes	****	<0.0001			EL 31 vs. EL 35	334.2	211.4 to 457.0	Yes	****	<0.0001
	EL 31 vs. EL 35.5	94.17	71.05 to 117.3	Yes	****	<0.0001			EL 31 vs. EL 35.5	337.6	214.8 to 460.4	Yes	****	<0.0001
	EL 33 vs. EL 35	-0.54	-23.66 to 22.58	No	ns	0.9998			EL 31 vs. EL 36	344.1	221.3 to 466.9	Yes	****	<0.0001
	EL 33 vs. EL 35.5	19.41	-3.707 to 42.53	No	ns	0.1032			EL 33 vs. EL 35	160.3	37.46 to 283.1	Yes	*	0.0107
	EL 35 vs. EL 35.5	19.95	-3.167 to 43.07	No	ns	0.0929			EL 33 vs. EL 35.5	163.6	40.84 to 286.5	Yes	**	0.0093
									EL 33 vs. EL 36	170.2	47.41 to 293.0	Yes	**	0.0072
									EL 35 vs. EL 35.5	3.38	-119.4 to 126.2	No	ns	>0.9999
		AsA-C-C-C (1039 -> 863) peak area on UHPLC-QqQ			Ave.	S.D.			EL 35 vs. EL 36	9.95	-112.9 to 132.8	No	ns	0.9987
		Replicate 1	Replicate 2	Replicate 3					EL 35.5 vs. EL 36	6.57	-116.2 to 129.4	No	ns	0.9997
	EL 31	97.39	141.76	129.49	122.88	22.9116
	EL 33	21.05	31.85	22.69	25.1967	5.82001
	EL 35	17.87	10.56	31.63	20.02	10.6983				AsA-C-C-C (1039 -> 863) peak area on UHPLC-QqQ			Ave.	S.D.
	EL 35.5	n.d.	n.d.	n.d.	NA	NA				Replicate 1	Replicate 2	Replicate 3
	EL 36	n.d.	n.d.	n.d.	NA	NA			EL 31	131.11	145.44	88.62	121.723	29.5501
									EL 33	73.47	66.82	49.88	63.39	12.1633
	Tukey's multiple comparisons test	Mean Diff.	95.00% CI of diff.	Significant?	Summary	Adjusted P Value			EL 35	13.32	11.49	18.43	14.4133	3.59686
	EL 31 vs. EL 33	97.68	60.15 to 135.2	Yes	***	0.0005			EL 35.5	n.d.	n.d.	n.d.	NA	NA
	EL 31 vs. EL 35	102.9	65.33 to 140.4	Yes	***	0.0004			EL 36	n.d.	n.d.	n.d.	NA	NA
	EL 33 vs. EL 35	5.177	-32.35 to 42.71	No	ns	0.9075
									Tukey's multiple comparisons test	Mean Diff.	95.00% CI of diff.	Significant?	Summary	Adjusted P Value
									EL 31 vs. EL 33	58.33	11.82 to 104.8	Yes	*	0.0199
		Cys-C (408.1 -> 125) peak area on UHPLC-QqQ			Ave.	S.D.			EL 31 vs. EL 35	107.3	60.80 to 153.8	Yes	***	0.001
		Replicate 1	Replicate 2	Replicate 3					EL 33 vs. EL 35	48.98	2.464 to 95.49	Yes	*	0.041
	EL 31	315.15	342.08	267.46	308.23	37.7882
	EL 33	165.82	181	177.28	174.7	7.91204
	EL 35	214.87	219.55	212.08	215.5	3.77464				Cys-C (408.1 -> 125) peak area on UHPLC-QqQ			Ave.	S.D.
	EL 35.5	208.56	202.34	243.17	218.023	21.9986				Replicate 1	Replicate 2	Replicate 3
	EL 36	141.62	225.78	166.17	177.857	43.28			EL 31	125.25	128.83	104.01	119.363	13.4163
									EL 33	69.51	69.64	24.33	54.4933	26.1223
	Tukey's multiple comparisons test	Mean Diff.	95.00% CI of diff.	Significant?	Summary	Adjusted P Value			EL 35	27.19	24.03	34.76	28.66	5.51397
	EL 31 vs. EL 33	133.5	58.85 to 208.2	Yes	**	0.0011			EL 35.5	35.96	25.75	28.76	30.1567	5.24634
	EL 31 vs. EL 35	92.73	18.05 to 167.4	Yes	*	0.0146			EL 36	26.99	23.08	22.21	24.0933	2.54602
	EL 31 vs. EL 35.5	90.21	15.53 to 164.9	Yes	*	0.0174
	EL 31 vs. EL 36	130.4	55.69 to 205.1	Yes	**	0.0014			Tukey's multiple comparisons test	Mean Diff.	95.00% CI of diff.	Significant?	Summary	Adjusted P Value
	EL 33 vs. EL 35	-40.8	-115.5 to 33.88	No	ns	0.4249			EL 31 vs. EL 33	64.87	28.29 to 101.5	Yes	**	0.0012
	EL 33 vs. EL 35.5	-43.32	-118.0 to 31.36	No	ns	0.3717			EL 31 vs. EL 35	90.7	54.12 to 127.3	Yes	****	<0.0001
	EL 33 vs. EL 36	-3.157	-77.84 to 71.52	No	ns	0.9999			EL 31 vs. EL 35.5	89.21	52.62 to 125.8	Yes	****	<0.0001
	EL 35 vs. EL 35.5	-2.523	-77.20 to 72.16	No	ns	>0.9999			EL 31 vs. EL 36	95.27	58.69 to 131.9	Yes	****	<0.0001
	EL 35 vs. EL 36	37.64	-37.04 to 112.3	No	ns	0.4969			EL 33 vs. EL 35	25.83	-10.75 to 62.42	No	ns	0.2143
	EL 35.5 vs. EL 36	40.17	-34.51 to 114.8	No	ns	0.4389			EL 33 vs. EL 35.5	24.34	-12.25 to 60.92	No	ns	0.2582
									EL 33 vs. EL 36	30.4	-6.184 to 66.98	No	ns	0.1175
									EL 35 vs. EL 35.5	-1.497	-38.08 to 35.09	No	ns	>0.9999
	(+)-Catechin extension unit of soluble PAs	Cys-C (408.1 -> 125) peak area on UHPLC-QqQ			Ave.	S.D.			EL 35 vs. EL 36	4.567	-32.02 to 41.15	No	ns	0.9931
		Replicate 1	Replicate 2	Replicate 3					EL 35.5 vs. EL 36	6.063	-30.52 to 42.65	No	ns	0.9801
	EL 31	12287.5	13841.5	9635.24	11921.4	2126.91
	EL 33	22006.5	23816	20172.1	21998.2	1821.95
	EL 35	30454	26848	39854.1	32385.4	6714.68			(+)-Catechin extension unit of soluble PAs	Cys-C (408.1 -> 125) peak area on UHPLC-QqQ			Ave.	S.D.
	EL 35.5	22518.9	18180.3	24562.9	21754.1	3259.31				Replicate 1	Replicate 2	Replicate 3
	EL 36	16325.7	14294.7	17287.5	15969.3	1527.91			EL 31	119261	72555.5	149645	113821	38831.9
									EL 33	205441	187653	210969	201354	12183.8
	Tukey's multiple comparisons test	Mean Diff.	95.00% CI of diff.	Significant?	Summary	Adjusted P Value			EL 35	315217	300053	303764	306345	7904.82
	EL 31 vs. EL 33	-10077	-19831 to -322.2	Yes	*	0.0422			EL 35.5	284565	184478	236484	235176	50056.5
	EL 31 vs. EL 35	-20464	-30219 to -10709	Yes	***	0.0003			EL 36	181412	162709	175857	173326	9604.91
	EL 31 vs. EL 35.5	-9833	-19587 to -77.99	Yes	*	0.048
	EL 31 vs. EL 36	-4048	-13803 to 5707	No	ns	0.6605			Tukey's multiple comparisons test	Mean Diff.	95.00% CI of diff.	Significant?	Summary	Adjusted P Value
	EL 33 vs. EL 35	-10387	-20142 to -632.5	Yes	*	0.0359			EL 31 vs. EL 33	-87534	-166490 to -8577	Yes	*	0.0287
	EL 33 vs. EL 35.5	244.2	-9510 to 9999	No	ns	>0.9999			EL 31 vs. EL 35	-192524	-271480 to -113568	Yes	****	<0.0001
	EL 33 vs. EL 36	6029	-3726 to 15784	No	ns	0.3174			EL 31 vs. EL 35.5	-121355	-200311 to -42399	Yes	**	0.0035
	EL 35 vs. EL 35.5	10631	876.7 to 20386	Yes	*	0.0316			EL 31 vs. EL 36	-59506	-138462 to 19451	No	ns	0.1713
	EL 35 vs. EL 36	16416	6661 to 26171	Yes	**	0.0018			EL 33 vs. EL 35	-104990	-183947 to -26034	Yes	**	0.0095
	EL 35.5 vs. EL 36	5785	-3970 to 15539	No	ns	0.3526			EL 33 vs. EL 35.5	-33821	-112778 to 45135	No	ns	0.6356
									EL 33 vs. EL 36	28028	-50928 to 106984	No	ns	0.7684
									EL 35 vs. EL 35.5	71169	-7788 to 150125	No	ns	0.0826
	(+)-Catechin extension unit of insoluble PAs	Cys-C (408.1 -> 125) peak area on UHPLC-QqQ			Ave.	S.D.			EL 35 vs. EL 36	133018	54062 to 211974	Yes	**	0.0018
		Replicate 1	Replicate 2	Replicate 3					EL 35.5 vs. EL 36	61849	-17107 to 140806	No	ns	0.1484
	EL 31	54090.1	56322.4	69377.5	59930	8257.56
	EL 33	76545.5	44472.5	46718.1	55912	17904.3
	EL 35	59022.4	66942.6	49382.9	58449.3	8793.85			(+)-Catechin extension unit of insoluble PAs	Cys-C (408.1 -> 125) peak area on UHPLC-QqQ			Ave.	S.D.
	EL 35.5	96887.5	90130.3	72319.4	86445.7	12691.7				Replicate 1	Replicate 2	Replicate 3
	EL 36	94630.1	101987	89407.9	95341.6	6319.56			EL 31	8680.27	12848.1	7082.06	9536.8	2976.91
									EL 33	16567.2	14444.1	9890.66	13634	3411.22
	Tukey's multiple comparisons test	Mean Diff.	95.00% CI of diff.	Significant?	Summary	Adjusted P Value			EL 35	20244.9	15800.9	8633.29	14893	5858.8
	EL 31 vs. EL 33	4018	-27021 to 35057	No	ns	0.992			EL 35.5	26359.5	20994.9	19534.6	22296.3	3593.76
	EL 31 vs. EL 35	1481	-29558 to 32519	No	ns	0.9998			EL 36	17399.8	29241.2	26122.2	24254.4	6137.67
	EL 31 vs. EL 35.5	-26516	-57554 to 4523	No	ns	0.1046
	EL 31 vs. EL 36	-35412	-66450 to -4373	Yes	*	0.0244			Tukey's multiple comparisons test	Mean Diff.	95.00% CI of diff.	Significant?	Summary	Adjusted P Value
	EL 33 vs. EL 35	-2537	-33576 to 28501	No	ns	0.9986			EL 31 vs. EL 33	-4097	-16435 to 8241	No	ns	0.8064
	EL 33 vs. EL 35.5	-30534	-61572 to 505.1	No	ns	0.0543			EL 31 vs. EL 35	-5356	-17694 to 6982	No	ns	0.6249
	EL 33 vs. EL 36	-39430	-70468 to -8391	Yes	*	0.0127			EL 31 vs. EL 35.5	-12759	-25098 to -421.4	Yes	*	0.042
	EL 35 vs. EL 35.5	-27996	-59035 to 3042	No	ns	0.0823			EL 31 vs. EL 36	-14718	-27056 to -2379	Yes	*	0.0187
	EL 35 vs. EL 36	-36892	-67931 to -5854	Yes	*	0.0191			EL 33 vs. EL 35	-1259	-13597 to 11079	No	ns	0.9968
	EL 35.5 vs. EL 36	-8896	-39935 to 22143	No	ns	0.8736			EL 33 vs. EL 35.5	-8662	-21000 to 3676	No	ns	0.2183
									EL 33 vs. EL 36	-10620	-22959 to 1718	No	ns	0.1013
									EL 35 vs. EL 35.5	-7403	-19741 to 4935	No	ns	0.3425
									EL 35 vs. EL 36	-9361	-21699 to 2977	No	ns	0.1671
									EL 35.5 vs. EL 36	-1958	-14296 to 10380	No	ns	0.983
						Note: n.d. : not detectable; NA: not available

## Sheet: Supplementary Figure 1
Supplementary Figure 1d
		Compounds	Peak area of EIC at m/z 305.0667 ± 20 ppm			Concentration (μM) calculated from the standard curve y = 0.0006x - 2.1443			Molar amount in 500 μL extracts (μmol)			Concentration (μmol/g fresh weight)			Ave.	S.D.
			Replicate 1	Replicate 2	Replicate 3	Replicate 1	Replicate 2	Replicate 3	Replicate 1	Replicate 2	Replicate 3	Replicate 1	Replicate 2	Replicate 3
	ans-4	Leu	5994.72	7138.06	7586.28	1.45253	2.13854	2.40747	0.000726266	0.00106927	0.00120373	0.00726266	0.0106927	0.0120373	0.00999756	0.00246207
	WT	2,3-cis-Leu	32782.3	28044.4	26195.7	17.5251	14.6823	13.5731	0.00876253	0.00734117	0.00678657	0.0876253	0.0734117	0.0678657	0.0763009	0.0101917

## Sheet: Supplementary Figure 8
Supplementary Figure 8c
	Compounds	Treatments	Peak area			Ave.	S.D.
			Replicate 1	Replicate 2	Replicate 3
	AsA-C	Before thiolysis	5.54195e+06	5.87754e+06	6.04287e+06	5.82079e+06	255236
		After thiolysis	5.62935e+06	5.82978e+06	5.89624e+06	5.78512e+06	138934
	Cys-C	Before thiolysis	2.4535e+06	2.50533e+06	2.71447e+06	2.55777e+06	138163
		After thiolysis	2.70006e+06	2.71241e+06	2.65534e+06	2.68927e+06	30025

## Sheet: Supplementary Figure 11
Supplementary Figure 11b
		AsA-C (463.1 -> 175) peak area on UHPLC-QqQ			Ave.	S.D.
		Replicate 1	Replicate 2	Replicate 3
	vtc2-5:ans-4	71925.7	74482.8	78952.4	75120.3	3556.46
	ans-4	123884	136770	116305	125653	10346.4
		AsA-C-C (751 -> 287) peak area on UHPLC-QqQ			Ave.	S.D.
		Replicate 1	Replicate 2	Replicate 3
	vtc2-5:ans-4	1534.28	1686.7	1718.42	1646.47	98.4425
	ans-4	3681.89	4081.13	3139.64	3634.22	472.552
		AsA-C-C-C (1039 -> 863) peak area on UHPLC-QqQ			Ave.	S.D.
		Replicate 1	Replicate 2	Replicate 3
	vtc2-5:ans-4	2140.09	2175.99	2373.23	2229.77	125.53
	ans-4	4299.89	4497.36	4399.79	4399.01	98.7373
		Cys-C (408.1 -> 125) peak area on UHPLC-QqQ			Ave.	S.D.
		Replicate 1	Replicate 2	Replicate 3
	vtc2-5:ans-4	3272.45	2878.12	3467.01	3205.86	300.039
	ans-4	3642.01	3954.95	2907.71	3501.56	537.562

## Sheet: Supplementary Figure 12
Supplementary Figure 12a
		A640			A640 substrated by the blank			Concentration (mM) calculated from the standard curve y = 7.6296x - 0.1405			Molar amount in 1 mL extracts (mmol)			Concentration (mg/g fresh weight)			Ave.	S.D.
		Replicate 1	Replicate 2	Replicate 3	Replicate 1	Replicate 2	Replicate 3	Replicate 1	Replicate 2	Replicate 3	Replicate 1	Replicate 2	Replicate 3	Replicate 1	Replicate 2	Replicate 3
	vtc2-5	0.262	0.253	0.287	0.219	0.21	0.244	1.53038	1.46172	1.72112	0.00153038	0.00146172	0.00172112	4.44255	4.24322	4.99625	4.56067	0.390165
	WT	0.368	0.321	0.373	0.325	0.278	0.33	2.33912	1.98053	2.37727	0.00233912	0.00198053	0.00237727	6.79023	5.74928	6.90097	6.48016	0.63538
Supplementary Figure 12b
		A550			A550 substrated by the blank			Concentration (mM) calculated from the standard curve y = 9.5539x - 0.2327			Concentration (mM) corrected by the dilution factor 2			Molar amount in 1 mL extracts (mmol)			Concentration (mg/g fresh weight)			Ave.	S.D.
		Replicate 1	Replicate 2	Replicate 3	Replicate 1	Replicate 2	Replicate 3	Replicate 1	Replicate 2	Replicate 3	Replicate 1	Replicate 2	Replicate 3	Replicate 1	Replicate 2	Replicate 3	Replicate 1	Replicate 2	Replicate 3
	vtc2-5	0.106	0.117	0.112	0.065	0.076	0.071	0.388304	0.493396	0.445627	0.776607	0.986793	0.891254	0.000776607	0.000986793	0.000891254	4.49283	5.70879	5.15608	5.11923	0.60882
	WT	0.121	0.138	0.135	0.08	0.097	0.094	0.531612	0.694028	0.665367	1.06322	1.38806	1.33073	0.00106322	0.00138806	0.00133073	6.15096	8.03019	7.69856	7.29324	1.00304

## Sheet: Supplementary Figure 13
Supplementary Figure 13b
		AsA-C (463.1 -> 175) peak area on UHPLC-QqQ			Ave.	S.D.
		Replicate 1	Replicate 2	Replicate 3
	vtc2-5:ans-4	92044.7	95149.1	91775	92989.6	1875
	ans-4	152853	156541	157113	155502	2312.11
		Cys-C (408.1 -> 125) peak area on UHPLC-QqQ			Ave.	S.D.
		Replicate 1	Replicate 2	Replicate 3
	vtc2-5:ans-4	109205	107915	99215.8	105445	5433.45
	ans-4	136848	149141	146040	144010	6393.08
Supplementary Figure 13d
		AsA-C (463.1 -> 175) peak area on UHPLC-QqQ			Ave.	S.D.
		Replicate 1	Replicate 2	Replicate 3
	vtc2-5:ans-4	1538.69	1807.29	1929.44	1758.47	199.897
	ans-4	1701.48	2067.89	2227.61	1998.99	269.747
		Cys-C (408.1 -> 125) peak area on UHPLC-QqQ			Ave.	S.D.
		Replicate 1	Replicate 2	Replicate 3
	vtc2-5:ans-4	181513	206390	227493	205132	23015.7
	ans-4	166579	183001	154214	167931	14440.9
